# Supplementary material for: Intensive Care Unit Room Characteristics and Association with the Development of Delirium
Source: NeuroSci. 2026 May 20;7(3):61. doi: 10.3390/neurosci7030061 (PMC13214964; doi:10.3390/neurosci7030061)
Supplement: Supplementary file 1 [file neurosci-07-00061-s001.zip]

Archive with 1 entries (1 files):
- neurosci-4273798-supplementary.pdf
